# Supplementary material for: The High Level of RANKL Improves IκB/p65/Cyclin D1 Expression and Decreases p-Stat5 Expression in Firm Udder of Dairy Goats
Source: Int J Mol Sci. 2023 May 16;24(10):8841. doi: 10.3390/ijms24108841 (PMC10218954; doi:10.3390/ijms24108841)
Supplement: Supplementary file 1 [file ijms-24-08841-s001.zip]

Archive with 1 entries (1 files):
- ijms-2359000-supplementary.pdf
